# Supplementary material for: Propionate metabolism in a human pathogenic fungus: proteomic and biochemical analyses
Source: IMA Fungus. 2020 May 5;11:9. doi: 10.1186/s43008-020-00029-9 (PMC7324963; doi:10.1186/s43008-020-00029-9)
Supplement: Supplementary file 3 — Additional file 3: Table S3. Up-regulated proteins in propionate grown yeast cells. [file 43008_2020_29_MOESM3_ESM.xlsx]

## Sheet: Table 3
Table 3 - Up-regulated proteins in propionate grown yeast cells
Accession number	Protein name	Score	P/G ratio*	Biological function
Amino acid metabolism
PAAG_04443	spermidine synthase 289 aa	3761.83	1.56831	amino acid metabolism
PAAG_07689	NADP specific glutamate dehydrogenase 459	3292.79	2.117	assimilation of ammonia, metabolism of the glutamate group
PAAG_08718	succinate semialdehyde dehydrogenase 498	792.87	1.40495	metabolism of glutamate/Alanine, aspartate and glutamate metabolism/tyrosine metabolism
PAAG_05253	delta 1 pyrroline 5 carboxylate dehydrogenase	4321.54	1.85893	metabolism of glutamate/Alanine, aspartate and glutamate metabolism/Arginine and proline metabolism
PAAG_07954	gamma glutamyl phosphate reductase 456 aa	1001.58	1.75067	metabolism of proline/arginine
PAAG_01969	arginase 325 aa	714.62	1.93479	degradation of arginine
PAAG_08065	aspartate semialdehyde dehydrogenase 395	544.21	1.87761	metabolism of the aspartate family/Glycine, serine and threonine metabolism/Cysteine and methionine metabolism
PAAG_06407	argininosuccinate lyase 300 aa	785.25	2.01375	metabolism of aspartate
PAAG_02170	adenylosuccinate synthetase 422 aa	801.09	1.85893	biosynthesis of aspartate
PAAG_01302	S-methyl-5-thioadenosine phosphorylase 312 aa	1965.49	2.09594	metabolism of methionine
PAAG_02901	S adenosylmethionine synthetase 386 aa	3705.59	1.84043	degradation of methionine/Cysteine and methionine metabolism
PAAG_05984	glutaryl CoA dehydrogenase 429 aa	980.34	1.20925	metabolism of lysine
PAAG_03045	aminomethyltransferase 491 aa	4463.85	1.46228	metabolism of the cysteine - aromatic group/Glycine, serine and threonine metabolism
PAAG_04701	cystathionine gamma lyase 419 aa	741.98	1.58407	metabolism of the cysteine - aromatic group/Glycine, serine and threonine metabolism
PAAG_08166	4 hydroxyphenylpyruvate dioxygenase 404 a	1101.35	3.22199	metabolism of the cysteine - aromatic group/tyrosine and phenylalanine metabolism
PAAG_01365	choline dehydrogenase 543 aa	1615.39	1.2586	metabolism of glycine/glycine, serine and threonine metabolism
PAAG_02935	glycine cleavage system H protein 184 aa	2330.52	1.58407	degradation of glycine/glycine, serine and threonine metabolism
PAAG_01568	glycine dehydrogenase 1184 aa	2206.6	1.64872	degradation of glycine/glycine, serine and threonine metabolism
PAAG_07626	Cobalamin independent methionine synthase 772 aa	6348.23	1.59999	biosynthesis of methionine/Cysteine and methionine metabolism
PAAG_08100	O acetylhomoserine thiol lyase 440 aa	14788.5	1.76827	metabolism of cysteine/Cysteine and methionine metabolism
PAAG_08164	homogentisate 1 2 dioxygenase 455 aa	6260.94	2.22554	degradation of tyrosine/tyrosine metabolism
PAAG_02644	kynurenine oxoglutarate transaminase 452	1050.64	1.24608	degradation of tryptophan/tryptophan metabolism
PAAG_08162	maleylacetoacetate isomerase 158 aa	2357.57	Propionate	degradation of tyrosine
PAAG_06072	branched chain amino acid aminotransferas	1096.78	1.84043	metabolism of the pyruvate family (alanine, isoleucine, leucine, valine) and D-alanine
PAAG_07036	methylmalonate semialdehyde dehydrogenase	4431.37	1.37713	metabolism of the pyruvate family (alanine, isoleucine, leucine, valine) and D-alanine/Valine, leucine and isoleucine degradation/propanoate metabolism
PAAG_00221	acetolactate synthase 674 aa	570.44	2.2034	metabolism of the pyruvate family (alanine, isoleucine, leucine, valine) and D-alanine/Valine, leucine and isoleucine biosynthesis
PAAG_06416	alanine racemase 304 aa	1168.88	1.44773	metabolism of alanine
PAAG_03333	formamidase 416 aa	2995.07	1.84043	formamide catabolism
Nucleotide metabolism
PAAG_01457	xanthine phosphoribosyltransferase 1	1771.38	1.41907	purin nucleotide/nucleoside/nucleobase metabolism
PAAG_00433	adenosine kinase 336 aa	2009.47	Propionate	purin nucleotide/nucleoside/nucleobase metabolism
PAAG_00731	bifunctional purine biosynthesis protein	9726.85	1.63232	purine nucleotide/nucleoside/nucleobase anabolism
PAAG_04974	adenylosuccinate lyase 485 aa	718.05	Propionate	purine nucleotide/nucleoside/nucleobase anabolism
Phosphate metabolism
PAAG_00657	inorganic pyrophosphatase 295 aa	5993.15	1.24608	phosphate metabolism
C-compound and carbohydrate metabolism
PAAG_07804	D lactate dehydrogenase 525 aa	1114.92	1.63232	C-compound and carbohydrate metabolism
PAAG_05093	succinyl CoA 3 ketoacid coenzyme A transferase	2247.27	1.66529	C-compound and carbohydrate metabolism
PAAG_04541	alcohol dehydrogenase superfamily 418 aa	911.62	1.68203	C-compound and carbohydrate metabolism
PAAG_00685	alpha mannosidase 1098 aa	736.83	1.69893	C-compound and carbohydrate metabolism
PAAG_07150	UDP galactopyranose mutase 521 aa	629.09	1.82212	C-compound and carbohydrate metabolism
PAAG_03776	inositol 3 phosphate synthase 533 aa	421.26	Propionate	C-compound and carbohydrate metabolism
PAAG_02011	phosphoglucomutase 763 aa	2735.84	1.47698	glycogen metabolism
PAAG_04559	2 methylcitrate dehydratase 562 aa	24938.2	1.46228	C-3 compound metabolism
PAAG_04550	2 methylcitrate synthase 470 aa	21941.2	1.68203	C-3 compound metabolism
PAAG_07180	propionate kinase	507.18	Propionate	C-3 compound metabolism
Lipid metabolism
PAAG_01158	putative Tautomerase	501.49	1.41907	aromate metabolism
PAAG_01833	2 succinylbenzoate CoA ligase 583 aa	477.98	1.24608	lipid, fatty acid and isoprenoid metabolism
PAAG_04526	3 beta hydroxysteroid dehydrogenase 276 a	991.52	1.46228	lipid, fatty-acid and isoprenoid metabolism
PAAG_06333	Acyl-coenzyme A thioesterase PaaI	1298.18	Propionate	lipid, fatty acid and isoprenoid metabolism
PAAG_03960	isopentenyl diphosphate Delta isomerase 2	1316.9	1.59999	fatty acid metabolism
PAAG_08277	nitroreductase family protein 223 aa	2936.51	1.50682	regulation of lipid, fatty acid and isoprenoid metabolism
Biosynthesis of vitamins
PAAG_01934	riboflavin synthase alpha chain 239 aa	3668.26	1.39097	biosynthesis of vitamins, cofactors, and prosthetic groups
PAAG_07321	pyridoxine biosynthesis protein PDX1 325	5937.41	1.82212	biosynthesis of vitamins, cofactors, and prosthetic groups
PAAG_02859	adenosylhomocysteinase 448 aa	38694	2.07508	biosynthesis of vitamins, cofactors, and prosthetic groups
PAAG_00851	6 7 dimethyl 8 ribityllumazine synthase 1	2363.65	11.8224	biosynthesis of vitamins, cofactors, and prosthetic groups
PAAG_00799	uroporphyrinogen decarboxylase 366 aa	635.83	Propionate	biosynthesis of vitamins, cofactors, and prosthetic groups
Glycolysis, gluconeogenesis and fermentation
PAAG_00771	enolase 405 aa	32950.2	1.39097	glycolysis and gluconeogenesis
PAAG_01995	fructose bisphosphate aldolase 361 aa	4273.31	1.46228	glycolysis and gluconeogenesis
PAAG_06526	glucose 6 phosphate isomerase 553 aa	2193.66	1.64872	glycolysis and gluconeogenesis
PAAG_07410	2,3-bisphosphoglycerate-independent phosphoglycerate mutase	2605.65	1.71601	glycolysis and gluconeogenesis
PAAG_02682	fructose 1 6 bisphosphatase 355 aa	3940.38	2.117	glycolysis and gluconeogenesis
Glyoxyalte cycle
PAAG_06951	isocitrate lyase 538 aa	3316.87	1.89648	glyoxylate cycle
Pentose-phosphate pathway
PAAG_04444	transketolase 686 aa	3153.35	1.71601	pentose-phosphate pathway
Krebs cycle and oxidative phosphorilation
PAAG_08915	dihydrolipoamide succinyltransferase 514	6390.04	1.28403	tricarboxylic-acid pathway (citrate cycle, Krebs cycle, TCA cycle)/01.01.06.06.02 degradation of lysine
PAAG_04238	succinate dehydrogenase flavoprotein subu	175.94	1.29693	tricarboxylic-acid pathway (citrate cycle, Krebs cycle, TCA cycle)
PAAG_02732	2 oxoglutarate dehydrogenase E1 1073 aa	697.55	1.33643	tricarboxylic-acid pathway (citrate cycle, Krebs cycle, TCA cycle)
PAAG_08449	malate dehydrogenase 332 aa	18900.8	1.36343	tricarboxylic-acid pathway (citrate cycle, Krebs cycle, TCA cycle)
PAAG_01725	succinate dehydrogenase flavoprotein subu	2243.57	1.43333	tricarboxylic-acid pathway (citrate cycle, Krebs cycle, TCA cycle)
PAAG_03330	dihydrolipoyl dehydrogenase 522 aa	8914.05	1.66529	tricarboxylic-acid pathway (citrate cycle, Krebs cycle, TCA cycle)
PAAG_00588	fumarate hydratase 364 aa	510.63	2.58571	tricarboxylic-acid pathway (citrate cycle, Krebs cycle, TCA cycle)
PAAG_01603	cytochrome b2 514 aa	604.64	1.2586	electron transport and membrane-associated energy conservation
PAAG_01265	cytochrome b5	5726.58	1.36343	electron transport and membrane-associated energy conservation
PAAG_07672	ubiquinol-cytochrome c reductase	1659.88	1.37713	electron transport and membrane-associated energy conservation
PAAG_02382	quinone oxidoreductase 392 aa	572.51	1.41907	electron transport and membrane-associated energy conservation
PAAG_06268	cytochrome c 112 aa	624.65	1.73325	electron transport and membrane-associated energy conservation
PAAG_04820	ATPase alpha subunit 466 aa	16253.9	1.78604	energy generation (e.g. ATP synthase)
PAAG_00293	quinone oxidoreductase 203 aa	1089.3	2.22554	electron transport and membrane-associated energy conservation
PAAG_08088	cytochrome b c1 complex subunit 2 464 aa	953.78	Propionate	electron transport and membrane-associated energy conservation
PAAG_05605	ATP synthase delta chain 166 aa	1073.51	1.37713	energy generation (e.g. ATP synthase)
PAAG_05576	ATP synthase gamma chain 298 aa	2291.77	1.69893	energy generation (e.g. ATP synthase)
PAAG_04570	ATP synthase D chain mitochondrial 175 a	771.63	1.73325	energy generation (e.g. ATP synthase)
PAAG_06155	vacuolar ATP synthase subunit E 240 aa	820.78	1.87761	energy generation (e.g. ATP synthase)
PAAG_08037	ATP synthase subunit beta 514 aa	33148.5	2.66446	energy generation (e.g. ATP synthase)
PAAG_06252	cytochrome c oxidase polypeptide VIb 93 a	5355.13	Propionate	electron transport and membrane-associated energy conservation
Oxidation of fatty acids
PAAG_06224	carnitine O acetyltransferase 611 aa	2358.38	1.2214	oxidation of fatty acids
PAAG_06462	acyl-CoA-binding protein	4634.73	1.61607	oxidation of fatty acids
PAAG_06329	3-hydroxybutyryl-CoA dehydrogenase 322 aa	1375.46	1.69893	oxidation of fatty acids
PAAG_06309	enoyl-CoA hydratase 298 aa	7969.74	1.69893	oxidation of fatty acids
PAAG_03447	acetyl-CoA acetyltransferase (thiolase) 439 aa	3085.39	1.75067	oxidation of fatty acids
PAAG_04811	peroxisomal targeting signal (PTS1) receptor	929.92	Propionate	oxidation of fatty acids
Cell cycle and DNA metabolism
PAAG_07099	histone H3 3 137 aa	17955.7	2.22554	DNA conformation modification (e.g. chromatin)
PAAG_07098	histone H4 1 104 aa	25537.3	2.24791	DNA conformation modification (e.g. chromatin)
PAAG_08917	histone H2a 136 aa	1004.73	3.42123	DNA conformation modification (e.g. chromatin)
PAAG_02466	ran specific GTPase activating protein 16	16993.9	1.89648	mitotic cell cycle and cell cycle control
Trasncription
PAAG_05224	RNA binding domain-containing protein	1731.05	1.71601	tRNA synthesis
PAAG_04814	nucleic acid binding protein 274 aa	1529.81	1.23368	mRNA synthesis
PAAG_04726	pirin 316 aa	716.08	Propionate	mRNA synthesis
PAAG_08918	late histone H2B L4 142 aa	5869.76	2.33965	general transcription activities
Proteins synthesis, modification and sorting
PAAG_08285	50S ribosomal protein L12 199 aa	1759.75	1.23368	ribosomal proteins
PAAG_00548	60S ribosomal protein L5 300 aa	5193.57	1.2586	ribosomal proteins
PAAG_05017	40S ribosomal protein S10 A 166 aa	1082.55	1.30996	ribosomal proteins
PAAG_07182	40S ribosomal protein S7 202 aa	3643.96	1.43333	ribosomal proteins
PAAG_07385	60S ribosomal protein L23a 154 aa	1365.14	1.46228	ribosomal proteins
PAAG_07841	60S acidic ribosomal protein P1	21140.6	1.56831	ribosomal proteins
PAAG_05337	40S ribosomal protein S22 131 aa	2133.51	1.63232	ribosomal proteins
PAAG_02111	40S ribosomal protein S0 296 aa	1593.9	1.82212	ribosomal proteins
PAAG_03019	60S ribosomal protein L6 B 205 aa	1401.16	1.85893	ribosomal proteins
PAAG_00264	40S ribosomal protein S8 B 203 aa	3176.47	1.99372	ribosomal proteins
PAAG_00430	60S ribosomal protein L2 255 aa	1802.36	2.22554	ribosomal proteins
PAAG_06569	60S ribosomal protein L43 93 aa	800.34	2.53451	ribossomal proteins
PAAG_09096	40S ribosomal protein S28	10978	3.00417	ribosomal proteins
PAAG_00952	60S ribosomal protein L20 175 aa	1293.35	Propionate	ribosomal proteins
PAAG_00088	60S ribosomal protein L3 393 aa	685.31	Propionate	ribosomal proteins
PAAG_04998	60S ribosomal protein L8 B 262 aa	2589.42	Propionate	ribosomal proteins
PAAG_00347	60S ribosomal protein L9 B 193 aa	934.1	Propionate	ribosomal proteins
PAAG_06743	ribosomal protein L23e 141 aa	2415.79	Propionate	ribosomal proteins
PAAG_00241	eukaryotic translation initiation factor	1841.49	Propionate	translation initiation
PAAG_01786	phenylalanyl tRNA synthetase beta chain 6	1560.49	1.27125	aminoacyl-tRNA-synthetases
PAAG_01117	FK506 binding protein 503 aa	489.65	Propionate	protein folding and stabilization
PAAG_05643	endoplasmic reticulum and nuclear membran	13361.3	1.78604	protein targeting, sorting and translocation
PAAG_07386	Mitochondrial import inner membrane translocase protein 90 aa	3270.48	1.84043	protein targeting, sorting and translocation
PAAG_00188	mitochondrial intermembrane space import and assembly protein 40	1097.23	Propionate	protein targeting, sorting and translocation
PAAG_03345	phosphotyrosine protein phosphatase 200 a	3205.97	1.32313	modification by phosphorylation, dephosphorylation, autophosphorylation
PAAG_04291	nucleoside diphosphate kinase 153 aa	22701.9	1.82212	modification by phosphorylation, dephosphorylation, autophosphorylation
PAAG_05417	mitochondrial processing peptidase subunit	1276.32	2.80107	protein processing (proteolytic)
PAAG_03279	aminopeptidase 658 aa	1168.57	1.20925	protein/peptide degradation
PAAG_09004	puromycin sensitive aminopeptidase 899 aa	1181.06	1.2214	protein/peptide degradation
PAAG_08141	proteasome subunit alpha type 4 252 aa	2405.44	1.2586	protein/peptide degradation
PAAG_00866	proteasome component C5 267 aa	6075.84	1.36343	protein/peptide degradation
PAAG_03687	proteasome component PUP2 246 aa	2891.66	1.46228	protein/peptide degradation
PAAG_01941	proteasome component C7 alpha 329 aa	1180.89	1.53726	protein/peptide degradation
PAAG_00664	aspartyl aminopeptidase 607 aa	742.72	1.56831	protein/peptide degradation
PAAG_07802	proteasome component PRE6 270 aa	4156.81	1.56831	protein/peptide degradation
PAAG_00852	proteasome component C1 348 aa	1561.23	1.58407	protein/peptide degradation
PAAG_00868	proteasome component PRE4 261 aa	965.44	1.58407	protein/peptide degradation
PAAG_03536	proteasome component PRE5 267 aa	1152.97	1.58407	protein/peptide degradation
PAAG_00071	proteasome component Y7 277 aa	1788.78	1.66529	protein/peptide degradation
PAAG_08418	proteasome component PRE3 215 aa	846.88	1.69893	protein/peptide degradation
PAAG_00753	proteasome component C11 136 aa	5763.25	1.76827	protein/peptide degradation
PAAG_08931	glutamate carboxypeptidase 579 aa	2642.77	1.80399	protein/peptide degradation
PAAG_07467	dipeptidyl-peptidase	505.98	1.91554	protein/peptide degradation
PAAG_00763	proteasome component PUP3 207 aa	3067.5	3.81904	protein/peptide degradation
PAAG_02414	26S proteasome regulatory subunit rpn 1 9	435.65	Propionate	protein/peptide degradation
PAAG_06740	26S proteasome regulatory subunit RPN11	636.91	Propionate	protein/peptide degradation
PAAG_01962	proteasome 26S subunit 159 aa	924.93	Propionate	protein/peptide degradation
PAAG_07319	xaa-Pro aminopeptidase	736.58	Propionate	protein/peptide degradation
PAAG_04205	vacuolar aminopeptidase 518 aa	632.7	Propionate	lysosomal and vacuolar protein degradation
Cellular transport
PAAG_04276	phosphatidylinositol transporter 461 aa	3210.86	1.78604	lipid/fatty acid transport
PAAG_05960	NIPSNAP family protein 410 aa	8340.1	1.40495	vesicular transport (Golgi network, etc.)
Cellular signaling
PAAG_06996	G protein comlpex beta subunit CpcB 317 a	12877.8	1.85893	enzyme mediated signal transduction
Stress response
PAAG_08059	heat shock protein 593 aa	61508.6	1.27125	stress response
PAAG_01339	heat shock protein SSC1 681 aa	21641.8	1.28403	stress response
PAAG_02130	heat shock protein HSP98 927 aa	1267.72	1.36343	stress response
PAAG_02608	mitochondrial chaperone Frataxin	581.01	Propionate	stress response
PAAG_02364	thioredoxin 117 aa	43867.2	1.23368	oxidative stress response
PAAG_07020	thioredoxin reductase 359 aa	680.25	2.117	oxidative stress response
PAAG_06947	gamma glutamyltranspeptidase 594 aa	447.78	2.38691	disease, virulence and defense
PAAG_04164	superoxide dismutase 155 aa	9172.24	1.36343	superoxide metabolism
Unclassified
PAAG_08313	L PSP endoribonuclease family protein Hmf	14903.5	1.20925	unclassified
PAAG_07234	NAP family protein 426 aa	2339.51	1.2586	unclassified
PAAG_02068	conserved hypothetical protein 450 aa	746.1	1.33643	unclassified
PAAG_02353	GMF family protein	2288.98	1.37713	unclassified
PAAG_08005	hypothetical protein 123 aa	1710.28	1.39097	unclassified
PAAG_05550	hypothetical protein 173 aa	1845.16	1.46228	unclassified
PAAG_07772	conserved hypothetical protein 211 aa	6346.84	1.50682	unclassified
PAAG_03537	decarboxylase family protein	2547.11	1.50682	unclassified
PAAG_06365	conserved hypothetical protein 449 aa	503.09	1.56831	unclassified
PAAG_06955	thiol methyltransferase	2341.54	1.58407	unclassified
PAAG_02217	isochorismatase domain containing protein	4319.76	1.64872	unclassified
PAAG_00335	conserved hypothetical protein 370 aa	767.76	2.01375	unclassified
PAAG_03624	Arp2 3 complex subunit Arc16 314 aa	462.33	2.2034	unclassified
PAAG_05856	conserved hypothetical protein 168 aa	6307.37	Propionate	unclassified
PAAG_05761	4 carboxymuconolactone decarboxylase family	3047.01	Propionate	unclassified
PAAG_06083	dienelactone hydrolase family protein 246	1952	Propionate	unclassified
PAAG_00579	conserved hypothetical protein 298 aa	644.25	Propionate	unclassified
PAAG_03197	conserved hypothetical protein 493 aa	478.26	Propionate	unclassified
PAAG_02985	hypothetical protein 170 aa	3634.93	Propionate	unclassified
PAAG_07631	short chain dehydrogenase/reductase family protein	1396.44	Propionate	unclassified
P: propionate, G: Glucose
* Propionate : protein detected only in the propionate condition
