# Supplementary material for: Propionate metabolism in a human pathogenic fungus: proteomic and biochemical analyses
Source: IMA Fungus. 2020 May 5;11:9. doi: 10.1186/s43008-020-00029-9 (PMC7324963; doi:10.1186/s43008-020-00029-9)
Supplement: Supplementary file 4 — Additional file 4: Table S4. Dow-regulated proteins in propionate grown yeast cells. [file 43008_2020_29_MOESM4_ESM.xlsx]

## Sheet: Table 4
Table 4 - Dow-regulated proteins in propionate grown yeast cells
Accession number	Protein name	Score	P/G Ratio*	Biological function
Amino acid metabolism
PAAG_03978	3 hydroxyisobutyrate dehydrogenase 345 aa	3545.5	0.571209	metabolism of the pyruvate family (alanine, isoleucine, leucine, valine) and D-alanine
PAAG_04401	branched chain amino acid aminotransferas	5292.64	0.771052	metabolism of the pyruvate family (alanine, isoleucine, leucine, valine) and D-alanine
PAAG_00468	4 aminobutyrate aminotransferase 286 aa	11498.2	0.57695	amino acid metabolism/ Alanine, aspartate and glutamate metabolism/propanoate metabolism
PAAG_01002	NAD specific glutamate dehydrogenase 1104	1327.68	Glucose	degradation of glutamate
PAAG_04686	carbamoyl-phosphate synthase arginine-specific large chain	619.21	Glucose	biosynthesis of arginine
PAAG_06431	ornithine aminotransferase 461 aa	657.82	Glucose	degradation of arginine
PAAG_02603	aspartate aminotransferase 430 aa	2771.37	0.332871	metabolism of the aspartate family/Glycine, serine and threonine metabolism/Cysteine and methionine metabolism
PAAG_07114	argininosuccinate synthase 414 aa	4322.29	0.637628	metabolism of aspartate
PAAG_07089	homocitrate synthase 430 aa	3414.45	0.565525	biosynthesis of lysine
PAAG_08701	D 3 phosphoglycerate dehydrogenase 475 aa	2043.18	0.802519	metabolism of the cysteine - aromatic group/Glycine, serine and threonine metabolism
PAAG_00638	cystathionine beta-synthase	992.41	0.826959	metabolism of the cysteine - aromatic group/Glycine, serine and threonine metabolism				33
PAAG_07102	pentafunctional AROM polypeptide 1524 aa	438.09	Glucose	metabolism of the cysteine - aromatic group				15
PAAG_07659	chorismate synthase 374 aa	891.45	Glucose	metabolism of the cysteine - aromatic group				5
PAAG_02354	serine 3 dehydrogenase 249 aa	16549.6	0.625002	metabolism of serine				7
PAAG_08668	anthranilate synthase component 2 772 aa	940.93	Glucose	biosynthesis of tryptophan				12
Nitrogen metabolism
PAAG_06237	urease accessory protein ureG 271 aa	585.44	0.588605	nitrogen, sulfur and selenium metabolism				16
Nucelotide metabolism
PAAG_02115	ribose phosphate pyrophosphokinase 455 aa	1802.83	Glucose	purin nucleotide/nucleoside/nucleobase metabolism				5
PAAG_02633	ribose phosphate pyrophosphokinase 321 aa	1061.37	0.794534	purin nucleotide/nucleoside/nucleobase metabolism				10
C-compound and carbohydrate metabolism
PAAG_05392	betaine aldehyde dehydrogenase 479 aa	2007.98	0.427415	C-compound and carbohydrate metabolism				11
PAAG_01194	2 oxoisovalerate dehydrogenase subunit beta	1199.31	0.733447	C-compound and carbohydrate metabolism/methylpropanoil-CoA				26
PAAG_05716	carbonic anhydrase 283 aa	1081.6	0.786628	C-compound and carbohydrate metabolism				9
PAAG_00566	aflatoxin B1 aldehyde reductase member 2	811.37	Glucose	C-compound and carbohydrate metabolism
PAAG_07821	dTDP-4-dehydrorhamnose reductase, putative	563.48	Glucose	nucleotide-sugar metabolism
Lipid metabolism
PAAG_08859	peroxisomal multifunctional enzyme 902 aa	10064	0.467666	lipid, fatty acid and isoprenoid metabolism
PAAG_01525	fatty acid synthase subunit alpha reductase	1166.92	0.57695	lipid, fatty acid and isoprenoid metabolism
PAAG_01524	fatty acid synthase subunit beta dehydratase	1367.51	0.57695	lipid, fatty acid and isoprenoid metabolism
PAAG_05151	ATP citrate lyase 487 aa	2508.63	0.486752	fatty acid metabolism
PAAG_01536	trans 2 enoyl CoA reductase 415 aa	1624.84	0.810584	fatty acid metabolism
PAAG_02843	putative 3-oxoacyl-[acyl-carrier-protein] reductase 222 aa	890.72	Glucose	fatty acid metabolism
PAAG_03689	3 ketoacyl CoA thiolase B 420 aa	1291.02	Glucose	oxidation of fatty acids
PAAG_05150	ATP citrate synthase subunit 1 660 aa	1450.96	Glucose	fatty acid metabolism
Secondary metabolism
PAAG_07759	haloacid dehalogenase 284 aa	558.13	Glucose	secondary metabolism
PAAG_02016	hydroxymethylglutaryl CoA synthase 653 aa	504.12	Glucose	metabolism of acetoacetate, acetone, hydroxybutyric acid
PAAG_04888	4 coumarate CoA ligase 583 aa	655.06	Glucose	metabolism of ubiquinone
Glycolysis, gluconeogenesis and fermentation
PAAG_01015	hexokinase 428 aa	1393.04	0.339596	glycolysis and gluconeogenesis
PAAG_06380	pyruvate kinase 535 aa	8885.19	0.506617	glycolysis and gluconeogenesis
PAAG_02869	phosphoglycerate kinase 418 aa	9244.94	0.683861	glycolysis and gluconeogenesis
PAAG_02585	triosephosphate isomerase 250 aa	21257.9	0.802519	glycolysis and gluconeogenesis
PAAG_00403	alcohol dehydrogenase 355 aa	13667.7	0.778801	alcohol fermentation
Krebs cycle and oxidative phosphorilation
PAAG_05048	aconitase	5143.61	0.467666	tricarboxylic-acid pathway (citrate cycle, Krebs cycle, TCA cycle)
PAAG_01463	succinyl CoA ligase subunit beta 445 aa	2956.4	0.554327	tricarboxylic-acid pathway (citrate cycle, Krebs cycle, TCA cycle)
PAAG_00050	pyruvate dehydrogenase protein X component	2008.13	0.612626	tricarboxylic-acid pathway (citrate cycle, Krebs cycle, TCA cycle)
PAAG_01534	pyruvate dehydrogenase E1 component subunit	15145	0.677057	tricarboxylic-acid pathway (citrate cycle, Krebs cycle, TCA cycle)
PAAG_08295	pyruvate dehydrogenase E1 component subunit	1504.61	0.718924	tricarboxylic-acid pathway (citrate cycle, Krebs cycle, TCA cycle)
PAAG_07729	isocitrate dehydrogenase subunit 2 342 aa	1897.22	0.748264	tricarboxylic-acid pathway (citrate cycle, Krebs cycle, TCA cycle)
PAAG_00417	succinyl CoA ligase subunit alpha 332 aa	1659.99	0.826959	tricarboxylic-acid pathway (citrate cycle, Krebs cycle, TCA cycle)
PAAG_00856	isocitrate dehydrogenase subunit 1 389 aa	1735.44	Glucose	tricarboxylic-acid pathway (citrate cycle, Krebs cycle, TCA cycle)
PAAG_00173	electron transfer flavoprotein subunit alpha	1962.09	0.748264	electron transport and membrane-associated energy conservation
Cell cycle and DNA metabolism
PAAG_01539	SNF7 family protein Fti1/Did2	3830.15	Glucose	DNA conformation modification (e.g. chromatin)
PAAG_00106	histone acetyltransferase type B catalytic	456.1	Glucose	DNA conformation modification (e.g. chromatin)
PAAG_02055	histone chaperone asf1 300 aa	1675.05	Glucose	DNA conformation modification (e.g. chromatin)
PAAG_00126	histone H4 2 104 aa	22410.6	Glucose	DNA conformation modification (e.g. chromatin)
PAAG_07339	S phase kinase associated protein 1A 170	10845.2	0.565525	cell cycle
Trasncription
PAAG_04161	transcription factor/RISC complex	741	Glucose	transcriptional control
PAAG_01558	CBF/NF-Y family transcription factor	615.9	Glucose	transcriptional control
PAAG_06891	mRNA binding post-transcriptional regulator (Csx1)/oxidative express	588.88	Glucose	posttranscriptional control
PAAG_00244	polyadenylate binding protein 823 aa	2584.5	0.697676	mRNA processing
PAAG_01097	PolyrC binding protein 496 aa	1155.15	0.527292	splicing
PAAG_07785	116 kDa U5 small nuclear ribonucleoprotein	642.05	0.718924	splicing
PAAG_01630	small nuclear ribonucleoprotein LSM2 99 a	2040.03	Glucose	splicing
Proteins synthesis, modification and sorting
PAAG_07955	60S ribosomal protein L18 190 aa	3521.09	0.582748	ribosomal proteins
PAAG_06320	60S ribosomal protein L13 218 aa	1670.96	0.697676	ribosomal proteins
PAAG_01050	cytosolic large ribosomal subunit protein	10306.2	0.748264	ribosomal proteins
PAAG_03513	40S ribosomal protein S18 156 aa	2101.58	Glucose	ribosomal proteins
PAAG_00240	eukaryotic translation initiation factor	1783.22	0.748264	translation initiation
PAAG_00689	ATP dependent RNA helicase eIF4A 399 aa	3544.21	Glucose	translation initiation
PAAG_00815	eukaryotic translation initiation factor	585.11	Glucose	translation initiation
PAAG_01330	eukaryotic translation initiation factor	1201.08	Glucose	translation initiation
PAAG_02024	elongation factor 1 alpha 461 aa	22962.6	0.440432	translation elongation
PAAG_02921	elongation factor Tu 442 aa	15284	0.657047	translation elongation
PAAG_00594	elongation factor 2 832 aa	16269.1	0.755784	translation elongation
PAAG_03167	elongation factor G 1 798 aa	671.2	Glucose	translation elongation
PAAG_01777	alanyl tRNA synthetase 963 aa	4087.87	0.582748	aminoacyl-tRNA-synthetases
PAAG_08172	lysyl tRNA synthetase 634 aa	1317.68	0.826959	aminoacyl-tRNA-synthetases
PAAG_02071	glutamyl tRNA synthetase 710 aa	1128.7	Glucose	aminoacyl-tRNA-synthetases
PAAG_04742	valyl tRNA synthetase 1052 aa	1343.22	Glucose	aminoacyl-tRNA-synthetases
PAAG_05015	leucyl tRNA synthetase 1119 aa	447.64	Glucose	aminoacyl-tRNA-synthetases
PAAG_07105	isoleucyl tRNA synthetase 1080 aa	407.87	Glucose	aminoacyl-tRNA-synthetases
PAAG_08287	T complex protein 1 subunit theta 594 aa	686.01	0.71177	protein folding and stabilization
PAAG_08184	T complex protein 1 epsilon subunit 569 a	932.06	0.818731	protein folding and stabilization
PAAG_02482	disulfide isomerase tigA 842 aa	902.13	Glucose	protein folding and stabilization
PAAG_07165	T complex protein 1 subunit gamma 539 aa	765.45	Glucose	protein folding and stabilization
PAAG_07509	Peptidyl-prolyl cis-trans isomerase ssp-1	901.78	Glucose	protein folding and stabilization
PAAG_07490	monothiol glutaredoxin 5 160 aa	2583.47	Glucose	protein folding and stabilization
PAAG_03772	mitochondrial import inner membrane transporter	3588.39	0.71177	protein targeting, sorting and translocation
PAAG_04327	ubiquitin carboxyl terminal hydrolase 112	460.98	Glucose	modification by ubiquitination, deubiquitination
PAAG_00202	ubiquitin carboxyl terminal hydrolase 791	437.34	Glucose	modification by ubiquitination, deubiquitination
PAAG_03932	ubiquitin-activating enzyme E1 Y	1565.42	Glucose	modification by ubiquitination, deubiquitination
PAAG_04901	ubiquitin conjugating enzyme 252 aa	4974.23	0.588605	modification by ubiquitin-related proteins
PAAG_02773	ubiquitin conjugating enzyme variant MMS2	2249.43	Glucose	modification by ubiquitin-related proteins
PAAG_05509	26S proteasome non ATPase regulatory subu	836.85	0.559898	protein/peptide degradation
PAAG_01104	proteasome component PUP1 277 aa	5182.94	0.618783	protein/peptide degradation
PAAG_01926	26S protease regulatory subunit 6A	3085.21	0.657047	protein/peptide degradation
PAAG_08205	26S proteasome non ATPase regulatory subunit	731.63	0.748264	protein/peptide degradation
Cellular transport
PAAG_07900	phosphatidylinositol phosphatidylcholine transfer protein	2164.34	0.423162	lipid/fatty acid transport
PAAG_01947	ATPase GET3 342 aa	1343.48	Glucose	transport ATPases
PAAG_04374	nonspecific lipid transfer protein 399 aa	1796.23	Glucose	transport routes
PAAG_06233	Vesicular-fusion protein SEC17	1102.38	Glucose	vesicular transport (Golgi network, etc.)
PAAG_00932	dynein light chain 95 aa	4128.62	0.67032	cytoskeleton-dependent transport
Cellular signaling
PAAG_02973	diploid state maintenance protein chpA 31	7015.08	0.826959	cellular signalling
PAAG_04651	GTP binding nuclear protein GSP1 Ran 216	22914.2	0.180866	G-protein mediated signal transduction
PAAG_06344	rab GDP dissociation inhibitor 469 aa	7031.1	0.501576	G-protein mediated signal transduction
PAAG_07702	ADP ribosylation factor 184 aa	1846.01	0.697676	G-protein mediated signal transduction
PAAG_08093	GTP binding protein ypt3 221 aa	4125.32	Glucose	G-protein mediated signal transduction
PAAG_02458	GTP binding protein ypt7 206 aa	1904.57	Glucose	G-protein mediated signal transduction
PAAG_02820	GTP dependent nucleic acid binding protein	3046.66	Glucose	G-protein mediated signal transduction
PAAG_00782	small COPII coat GTPase sar1 190 aa	2085.29	Glucose	G-protein mediated signal transduction
PAAG_07634	small GTPase RhoA 192 aa	2899.91	Glucose	G-protein mediated signal transduction
PAAG_02377	rho GDP dissociation inhibitor 186 aa	580.3	Glucose	regulator of G-protein signalling
Stress response
PAAG_00871	30 kDa heat shock protein 259 aa	21687.3	0.332871	stress response
PAAG_05679	heat shock protein 696 aa	25630.7	0.371577	stress response
PAAG_06811	heat shock protein STI1 579 aa	9682.48	0.71177	stress response
PAAG_07775	heat shock protein SSB1 558 aa	7165.68	0.740818	stress response
PAAG_02686	Hsp90 co chaperone AHA1 330 aa	2282.75	0.771052	stress response
PAAG_08260	Hsp90 co chaperone Cdc37 508 aa	5972.15	0.778801	stress response
PAAG_01454	catalase 290 aa	4344.1	0.390628	oxidative stress response
PAAG_06175	peroxisomal matrix protein 167 aa	18573.7	0.67032	oxidative stress response
PAAG_04785	DSBA family oxidoreductase	1766.83	Glucose	oxygen and radical detoxification
PAAG_03774	S-(hydroxymethyl)glutathione dehydrogenase	952.22	Glucose	glutathione conjugation reaction
PAAG_02725	superoxide dismutase 228 aa	7413.85	0.802519	superoxide metabolism
Biogenesis of cellular components
PAAG_00850	glucosamine fructose 6 phosphate aminotransferase	1212.92	Glucose	cell wall
PAAG_06885	UDP N acetylglucosamine pyrophosphorylase	741.65	Glucose	cell wall
PAAG_00889	phosphomannomutase 269 aa	1995.62	Glucose	cell wall
PAAG_03532	actin 376 aa	7949.79	0.289384	cytoskeleton/structural proteins
PAAG_01647	tubulin alpha 1 chain 452 aa	4704.41	0.440432	cytoskeleton/structural proteins
PAAG_05663	ARP2 3 complex 34 kDa subunit 319 aa	1541.58	0.818731	cytoskeleton/structural proteins
PAAG_00004	actin binding protein 582 aa	1677.16	0.826959	cytoskeleton/structural proteins
PAAG_08697	myosin 2 2021 aa	498.6	Glucose	cytoskeleton/structural proteins
PAAG_07958	fimbrin 646 aa	1880.63	Glucose	budding, cell polarity and filament formation
Unclassified
PAAG_07875	conserved hypothetical protein 161 aa	20099.1	0.216536	unclassified
PAAG_09083	TCTP family protein 183 aa	20407.8	0.427415	unclassified
PAAG_03152	CobW domain containing protein 434 aa	6975.92	0.449329	unclassified
PAAG_06851	short chain dehydrogenase/reductase	2504.45	0.527292	unclassified
PAAG_06515	DUF833 domain-containing protein	1214.31	0.582748	unclassified
PAAG_00297	conserved hypothetical protein 121 aa	5803.94	0.588605	unclassified
PAAG_00297	conserved hypothetical protein 140 aa	15466.7	0.618783	unclassified
PAAG_04391	progesterone binding protein 123 aa	2772.92	0.637628	unclassified
PAAG_03701	BAR domain containing protein 307 aa	2774.65	0.644036	unclassified
PAAG_03106	ThiJ PfpI family protein 233 aa	2116.11	0.644036	unclassified
PAAG_01399	NAD dependent epimerase dehydratase family protein	2219.57	0.683861	unclassified
PAAG_01935	CAIB/BAIF family enzyme 450 aa	849.58	0.755784	unclassified
PAAG_00340	conserved hypothetical protein 174 aa	3412.62	0.786628	unclassified
PAAG_04274	conserved hypothetical protein 309 aa	2630.2	0.826959	unclassified
PAAG_03243	Aldose 1-epimerase family protein	1073.02	0.83527	unclassified
PAAG_00772	hypothetical protein 286 aa	2792.02	Glucose	unclassified
PAAG_01695	arsenite resistance protein Ars2	894.65	Glucose	unclassified
PAAG_00503	HAD superfamily hydrolase 245 aa	1689.73	Glucose	unclassified
PAAG_00367	CUE domain-containing protein	572.86	Glucose	unclassified
PAAG_00573	hypothetical protein 71 aa	1707.43	Glucose	unclassified
PAAG_02026	ankyrin repeat protein	1098.14	Glucose	unclassified
PAAG_05087	RNP domain-containing protein	943.65	Glucose	unclassified
PAAG_04282	UBX domain containing protein 393 aa	535.87	Glucose	unclassified
PAAG_01045	conserved hypothetical protein 151 aa	722.88	Glucose	unclassified
PAAG_05168	predicted protein 90 aa	1663.31	Glucose	unclassified
PAAG_06917	KH domain RNA binding protein 365 aa	1358.36	Glucose	unclassified
P: propionate, G: Glucose
* Glucose: protein detected only in the glucose condition
